# Supplementary material for: Stress-induced vagal activity influences anxiety-relevant prefrontal and amygdala neuronal oscillations in male mice
Source: Nat Commun. 2024 Jan 9;15:183. doi: 10.1038/s41467-023-44205-y (PMC10776769; doi:10.1038/s41467-023-44205-y)
Supplement: Supplementary file 4 — Source Data [file 41467_2023_44205_MOESM4_ESM.xlsx]

## Sheet: Figure 1
Fig.1b	sus	res	Fig. 1c	SI test1	SI test2	Fig.1g	spike power			spike rate			Fig. 1h				Fig. 1i				Fig. 1j and 1k	naïve			resilient			susceptible
	0.72	1.79		0.0833326	0		naïve	resilient	susceptible	naïve	resilient	susceptible		naïve	resilient	susceptible		naïve	resilient	susceptible		open	closed move	closed stop	open	closed move	closed stop	open	closed move	closed stop
	0.48	1.36		0.277779	0		106.545	80.7217	65.5296	12.9278	9.6749	2.0044		25.6111	21.0556	12.8333		44.3889	65.7222	35.6667		0.148614	0.206334	-0.432737	0.493928	-0.0996134	-0.289081	0.206568	0.0945805	-0.0909245
	0.94	1.85		0.327512	0.34902		172.322	27.5681	75.1006	14.5135	5.9312	3.1282		35.2778	16.7778	18.1667		43.5	48.3889	63.6111		0.370167	0.15018	-0.925052	0.110993	-0.0182471	-0.0282395	0.095748	0.0127517	-0.137001
	0.7	1.21		0.910946	0.592105		76.8934	99.0904	49.2065	5.6689	5.88	2.8743		11.6111	37.6667	24.2222		32.2778	56.0556	65.1111		1.07978	0.109143	-0.285696	0.162733	-0.0650168	-0.392204	-0.0599678	-0.0330496	0.337856
	0.48	1.12		0.0378795	0		169.141	231.514	42.5897	9.0826	19.5112	2.7105		4.72222	34.0556	22.3889		29.2778	39.9444	62.9444		1.14662	0.37005	-0.244363	0.141571	0.0498988	-0.222006	0.529769	-0.167623	-0.0848486
	0.25	1.29		0	0		130.109	202.972	171.982	15.65	15.6934	4.4494		17.4444	19.2778	14.6667		54.1111	56.2222	72.5556		-0.0487655	0.110959	-0.183929	0.486084	-0.120372	0.100997	0.0975123	-0.0621547	0.244866
	0.6	1.03		0.206452	0.0641019		162.425	134.625	70.756	9.2956	6.0683	6.4535		8.27778	17.1111	12		49.1111	75.7222	34.6667		0.274548	0.0929565	0.0819214	0.0178507	0.067792	-0.11002	0.246553	0.254331	-0.155819
	0.89	4.78		1.16176	0.429752		171.242	58.5701	38.0084	6.3244	4.3889	1.5401		13	8.11111	25.9444		26.1111	37.5	70.4444		0.126795	-0.143464	0.035275	0.208343	-0.0641412	-0.191289	0.0689548	-0.0136808	-0.227065
	0.4	1.61		0.159664	0.564593		117.749	129.82	90.6927	8.3964	6.1396	3.3098		27.7222	13.9444	21.1667		32.6111	41.2778	71.5556		0.173186	0.0927354	-0.0513094	0.394617	0.189167	-0.107596	-0.0362968	-0.0256834	0.351773
	0	1.21		0.773946	0.028754		146.565	69.09	21.6225	5.5596	7.34	0.0106		15.9444	10.8333	40.7778		63.6111	23.1111	50.2222		0.637526	0.123749	-0.185933	0.0792278	0.054505	-0.343502	-0.00757202	0.0454654	-0.217953
	0	1.27		1.50893	1.20409			245.217	14.9552		5.0297	0.0068		14.5	54.5	20.0556		45.6667	23	65.7778		0.405641	-0.0504588	-0.0793074	1.02102	0.233223	-0.206256	0.0940563	0.0636022	-0.18938
	0.5	1.17		0.810125	2.60784			225.786	22.5025		3.4137	0.788		27.8333	38.4444	15.3889		65.4444	29.8333	76.3889		0.276664	0.0322236	-0.12946	0.838632	0.0268729	-0.109704	0.0874196	0.0995282	-0.117648
	0	1.65		1.66667	1.33333			210.426	93.7992		5.2432	3.0599		24.6111	14.0556	16.0556		47.7778	12.4444	80.7222					0.299026	0.0616335	-0.191519	0.124759	0.096211	-0.162717
	0	1.57		1.15909	1.24194									17.8333	17.3889	19.1667		34.8889	67.7778	80.1667								0.132008	-0.0867431	-0.131493
	0.1	1.48		1.13665	1.61225									10.3889	6.11111	12.7222		47.2778	29.9444	86.8889								0.0109238	-0.213318	0.0191828
	0.7	1.94												11.7222	6.88889	3.5		30.4444	32.8333	61.3333
	0.38													13.5556	21.3333	5.55556		24.2778	34.5	50.2778
	0.71													14		8.72222		39.6111		46.2222
	0.44													19.2778		5.83333		32		56.0556
	0.27															43.6667				36.7222
																13.0556				38.3333

## Sheet: Figure 2
Fig.2a	NTS		PFC		AMY		Fig. 2d	PFC										AMY										Fig. 2h	2-4 Hz		20-30 Hz		Fig. 2i	2-4 Hz			20-30 Hz			Fig. 2j	2-4 Hz			20-30 Hz
	Sham	VNS	Sham	VNS	Sham	VNS		freq	correlation mouse 1	mouse 2	mouse 3	mouse 4	mouse 5	mouse 6	mouse 7	mouse 8	mouse 9	freq	correlation mouse 1	mouse 2	mouse 3	mouse 4	mouse 5	mouse 6	mouse 7	mouse 8	mouse 9		spike rate	MVL	spike rate	MVL		open	closed move	closed stop	open	closed move	closed stop		open	closed move	closed stop	open	closed move	closed stop
	39.8587	211.369	8.25468	200.839	201.611	92.0925		217.062	0.0506925	0.205219	-0.0116661	0.0397746	0.692051	0.0420298	0.124173	-0.0134195	0.038831	217.062	0.0421628	0.208032	0.0111319	0.0419722	0.489961	0.113589	0.0406282	0.120015	0.0337416		1.03205	0.06	1.03205	0.11		-0.0257525	0.00259718	0.0192931	0.404028	0.0729552	-0.451208		0.0223018	0.131801	-0.21312	0.312718	0.176698	-0.527424
	32.4388	143.183	44.7129	178.429	99.4394	186.598		202.526	0.0490494	0.199142	-0.0119816	0.0407728	0.681669	0.0428038	0.117663	-0.0163897	0.0327242	202.526	0.038171	0.200977	0.00783024	0.0401589	0.481323	0.101954	0.0416096	0.114583	0.0293336		0.582557	0.1	0.582557	0.05		-0.218099	-0.0311699	0.426074	0.112455	-0.0051324	-0.176771		-0.140087	-0.105011	0.448531	0.133387	0.0723127	-0.373296
	8.20897	66.4482	166.427	177.414	167.352	108.385		188.964	0.0462352	0.185293	-0.0135694	0.0361372	0.643862	0.0463875	0.106216	-0.0190177	0.0310754	188.964	0.0386086	0.186083	0.000141801	0.0373829	0.463018	0.0888007	0.0454813	0.103658	0.0279786		1.05315	0.06	1.05315	0.08		-0.401212	0.0602401	0.0470851	0.58295	0.0942279	-0.173973		-0.0558259	-0.0664159	0.0499507	0.542903	0.0618721	-0.147382
	13.7398	148.835	70.1675	121.319	115.489	263.658		176.309	0.0498623	0.17047	-0.0139768	0.0371439	0.626689	0.048761	0.0930497	-0.0156383	0.0315011	176.309	0.0393748	0.169811	-0.00271898	0.0366089	0.450863	0.0677449	0.0478527	0.0835179	0.0284919		1.88236	0.09	1.88236	0.07		-0.0675509	0.190089	-0.0782491	0.120732	0.122474	-0.0622657		-0.089954	0.105814	-0.0398652	0.259397	0.116343	-0.070329
	5.73128	402.079	16.1881	199.303	25.8909	55.6966		164.502	0.0455479	0.167089	-0.0132359	0.0382936	0.620591	0.046037	0.087044	-0.0180124	0.0327118	164.502	0.0361005	0.160401	-0.00468703	0.0378428	0.438609	0.0248859	0.0444379	0.07731	0.0294304		8.03409	0.09	8.03409	0.08		-0.0752579	0.0368214	-0.0238237	-0.0179539	0.0353216	-0.0560301		-0.00393615	0.00507072	-0.00637349	0.145386	0.0829836	-0.140619
	20.5	155.583	89.0185	10.5	85.9534	11.7		153.486	0.041927	0.167238	-0.00842372	0.0412542	0.624181	0.0405758	0.0745992	-0.0235441	0.0323754	153.486	0.0336514	0.163327	-0.00561474	0.0407615	0.443497	-0.0488622	0.0381982	0.0700056	0.0292586		3.22759	0.1	3.22759	0.07		-0.240635	0.0947655	0.155972	0.259111	0.03739	-0.2063		0.352418	-0.0286543	-0.0616627	0.480159	0.0440697	-0.120534
	2.86	330.465	14.2	6.14	22.1	50.1		143.208	0.0419743	0.176094	-0.000149486	0.0448969	0.622697	0.0395511	0.0736919	-0.0299864	0.0305037	143.208	0.0337949	0.169027	-0.0099108	0.0442447	0.444	-0.125559	0.0365507	0.0670354	0.0281834		6.39725	0.125178	6.39725	0.0894812		-0.0988224	0.0988912	-0.19984	0.0914212	-0.00695679	-0.0425913		-0.194246	-0.201559	0.140753	0.0835923	0.00930967	0.0111122
								133.617	0.0425756	0.189695	0.0082268	0.0496866	0.680263	0.0432295	0.0839121	-0.0354194	0.0325347	133.617	0.0415609	0.178426	-0.0171036	0.0487465	0.450281	-0.161475	0.039789	0.0754141	0.030689		13.444	0.1	13.444	0.07		-0.0671283	0.0418016	0.361769	0.443242	0.171896	-0.316379		-0.0302851	-0.235847	0.0989491	0.358502	0.0943637	-0.114637
								124.67	0.0473011	0.207009	0.0212004	0.0527028	0.689517	0.0470977	0.0984953	-0.0384221	0.0402423	124.67	0.046836	0.189151	-0.0117197	0.0508842	0.463308	-0.143114	0.0413078	0.0889955	0.0376264		3.1384	0.0730553	3.1384	0.0739656		-0.28081	0.048503	0.157526	0.279693	0.0518248	-0.139977		0.0132137	-0.367881	0.230716	0.310916	0.1786	-0.239039
								116.321	0.051935	0.224721	0.0383875	0.0568696	0.683712	0.0539128	0.107474	-0.034616	0.0491674	116.321	0.0440471	0.198484	0.0127241	0.0535349	0.472416	-0.074919	0.0446979	0.0987381	0.0452954		4.92898	0.094556	4.92898	0.0711434		-0.177896	-0.0904634	0.170381	0.201457	0.0425616	-0.156248
								108.531	0.059696	0.238083	0.0374622	0.0587201	0.667376	0.0639389	0.116585	-0.0239705	0.054842	108.531	0.0497245	0.206563	0.0316193	0.0528717	0.477372	-0.00757292	0.0523014	0.106782	0.0513217		26.2222	0.0771433	26.2222	0.0821183		-0.0991172	0.173589	-0.15389	0.168977	0.0474542	-0.100654
								101.263	0.0610713	0.24067	0.0397598	0.0656878	0.641803	0.0728043	0.119655	-0.012614	0.0565037	101.263	0.0535612	0.207717	0.0402342	0.0574733	0.468249	0.0243713	0.0587565	0.10469	0.05553		9.39891	0.07	9.39891	0.07		-0.173193	0.183046	-0.288861	0.111551	0.0223762	-0.191969
								94.4818	0.0684858	0.235731	0.0619543	0.083456	0.617779	0.0860902	0.109788	-0.00541925	0.0539229	94.4818	0.0610636	0.19684	0.0441498	0.0600007	0.467739	0.0333592	0.0674981	0.0893389	0.0562581		2.38798	0.05	2.38798	0.08		-0.128498	-0.11087	0.0805608	0.0208646	-0.00197243	-0.00307172
								88.1547	0.08453	0.229821	0.0984057	0.119733	0.601852	0.0912721	0.0950516	0.00313555	0.0456724	88.1547	0.0689984	0.175501	0.0355299	0.0672963	0.45845	0.0385436	0.0709696	0.0673117	0.0469351		6.35818	0.08	6.35818	0.08		0.00491902	-0.318991	0.123208	0.428141	0.329352	-0.221677
								82.2512	0.101702	0.216987	0.0940832	0.169894	0.579923	0.0888791	0.0875173	0.0191831	0.0351197	82.2512	0.0772658	0.145785	0.0191082	0.0853176	0.419418	0.0530719	0.0716239	0.0455632	0.0250889		3.89174	0.05	3.89174	0.08		-0.480619	-0.414278	0.495005	0.273657	0.154095	-0.212613
								76.7431	0.128948	0.191236	0.0513561	0.211385	0.553753	0.0786665	0.092828	0.0284498	0.0294603	76.7431	0.095464	0.11066	-0.00815981	0.110237	0.332375	0.0828744	0.0639141	0.025508	-0.00471944		0.17111	0.15	0.17111	0.13		-0.253279	-0.428445	0.380718	0.153121	0.222165	-0.205814
								71.6038	0.149588	0.168086	-0.00360733	0.225545	0.528702	0.0587083	0.109225	0.0235418	0.0373631	71.6038	0.121798	0.0706358	-0.0358882	0.144474	0.226704	0.116449	0.0397573	0.0122067	-0.0169425		1.32711	0.09	1.32711	0.08
								66.8087	0.166232	0.159299	-0.0432213	0.226749	0.492105	0.00687508	0.118293	0.0151301	0.0748594	66.8087	0.156551	0.0285043	-0.0521881	0.187425	0.148416	0.139646	-0.00852738	0.0204892	0.0274574		1.92146	0.09	1.92146	0.09
								62.3348	0.173326	0.15894	-0.054871	0.215031	0.458968	-0.0446811	0.0830637	0.00327361	0.090822	62.3348	0.201213	-0.00386896	-0.057082	0.231933	0.098859	0.145705	-0.0517202	0.0640663	0.0736967		0.532957	0.08	0.532957	0.09
								58.1604	0.177215	0.159705	-0.0386199	0.203983	0.44267	-0.0594024	0.0608501	-0.00468643	0.0877169	58.1604	0.226379	-0.010084	-0.0533044	0.257856	0.0762513	0.135337	-0.0654089	0.0679041	0.0676333		3.78958	0.07	3.78958	0.08
								54.2656	0.182566	0.161515	0.00305978	0.209872	0.429178	-0.0629778	0.0537443	-0.00633826	0.0869919	54.2656	0.214842	0.00918122	-0.0410314	0.266384	0.072824	0.117054	-0.0668964	0.0629293	0.0713998		1.88523	0.05	1.88523	0.08
								50.6316	0.188654	0.15235	0.055274	0.224059	0.404548	-0.063731	0.0524596	-0.00607196	0.0866061	50.6316	0.192418	0.0303091	-0.0188081	0.259145	0.0855442	0.104457	-0.0664669	0.0647506	0.0727767		1.4499	0.08	1.4499	0.08
								47.2409	0.183754	0.126529	0.0955621	0.223077	0.378605	-0.0635792	0.0531248	-0.00537575	0.0865504	47.2409	0.172718	0.0413414	0.0102477	0.240295	0.0988227	0.112757	-0.0642438	0.0723909	0.0741512		3.98063	0.06	3.98063	0.08
								44.0773	0.173081	0.10685	0.113371	0.210196	0.364372	-0.0644324	0.0580179	-0.00304814	0.087078	44.0773	0.162703	0.0504902	0.0483522	0.229816	0.104455	0.142887	-0.0546348	0.114685	0.079495		1.04548	0.08	1.04548	0.06
								41.1256	0.173414	0.111166	0.1202	0.201497	0.34559	-0.0413158	0.0840382	0.0115668	0.0925999	41.1256	0.164598	0.0671312	0.0962798	0.22937	0.100601	0.172396	-0.0131978	0.11152	0.123917		0.189962	0.08	0.189962	0.07
								38.3715	0.177419	0.125078	0.138613	0.196475	0.311385	0.0543435	0.145938	0.0275687	0.054306	38.3715	0.178439	0.0924647	0.131838	0.21723	0.095062	0.190683	0.0723524	0.0998175	0.0905681		0.606938	0.07	0.606938	0.09
								35.8019	0.16706	0.130209	0.163256	0.186537	0.274574	0.0787261	0.128278	0.00711273	0.045326	35.8019	0.203586	0.120011	0.140832	0.193863	0.0941572	0.203306	0.0762957	0.0961821	0.0591437		0.258442	0.01	0.258442	0.04
								33.4044	0.152037	0.129426	0.16873	0.17117	0.10659	0.0786747	0.122946	-0.0222729	0.0466216	33.4044	0.198058	0.140709	0.145046	0.181541	0.0995794	0.212713	0.0688694	0.100232	0.0415151		0.0827444	0.06	0.0827444	0.08
								31.1674	0.15812	0.124457	0.16316	0.157731	0.226884	0.0805527	0.114719	-0.0427866	0.0386817	31.1674	0.181794	0.156063	0.133587	0.203404	0.0902954	0.2389	0.05544	0.0973936	0.0412047		3.71006	0.07	3.71006	0.09
								29.0802	0.182955	0.111475	0.157797	0.151349	0.118813	0.0757672	0.0994777	-0.0563665	0.0291855	29.0802	0.172687	0.168493	0.141309	0.187498	0.0793631	0.243099	0.0479248	0.097511	0.0481031		1.81285	0.07	1.81285	0.08
								27.1328	0.208893	0.0957776	0.133673	0.154067	0.109749	0.0652853	0.0929176	-0.0660709	0.0230446	27.1328	0.163394	0.160377	0.151992	0.179848	0.0753618	0.24353	0.0495988	0.0911712	0.0477675		0.528167	0.06	0.528167	0.11
								25.3158	0.212288	0.0886181	0.122858	0.175153	0.10685	0.0456765	0.0848143	-0.0655806	0.0186886	25.3158	0.159434	0.14763	0.174333	0.180501	0.0653428	0.229917	0.0541591	0.0777452	0.04026		2.6763	0.09	2.6763	0.08
								23.6205	0.201976	0.0831609	0.135082	0.213594	0.274111	0.0181633	0.0688017	-0.054828	0.0137086	23.6205	0.169851	0.121304	0.198403	0.17952	0.0579712	0.223039	0.0536665	0.0832151	0.0253062		0.580285	0.02	0.580285	0.07
								22.0387	0.169717	0.071378	0.173125	0.248907	0.193388	-0.0150596	0.0541203	-0.0428123	0.0105422	22.0387	0.167608	0.0989715	0.235805	0.172442	0.0970324	0.22814	0.0434687	0.0810987	0.0225408		2.42377	0.07	2.42377	0.08
								20.5628	0.138696	0.0535759	0.19002	0.26306	0.277671	-0.0377309	0.0589529	-0.0323396	0.0165812	20.5628	0.175786	0.0951319	0.244396	0.148589	0.115162	0.202234	0.0366847	0.0920257	0.0376829		0.962306	0.04	0.962306	0.08
								19.1858	0.119661	0.0260546	0.190391	0.232598	0.295617	-0.0447	0.0793113	-0.022883	0.0295258	19.1858	0.166221	0.0895135	0.224189	0.108177	0.136454	0.166019	0.0424797	0.0973777	0.055228		1.84455	0.06	1.84455	0.09
								17.901	0.11506	-0.00928906	0.146196	0.168648	0.272154	-0.0389025	0.0961439	-0.0173358	0.0285802	17.901	0.162951	0.0618002	0.183078	0.060254	0.120518	0.152052	0.060185	0.100641	0.0413636		11.468	0.1	11.468	0.09
								16.7022	0.118716	-0.0441167	0.106033	0.11207	0.18119	-0.0332368	0.0888865	-0.0184012	0.00473381	16.7022	0.16415	0.0252753	0.146402	0.0120075	0.0961464	0.151934	0.0574069	0.0815069	0.0024056		17.5494	0.13	17.5494	0.09
								15.5837	0.114633	-0.0700887	0.0871233	0.0908318	0.0883255	-0.0310723	0.0644004	-0.0208242	-0.0285941	15.5837	0.153949	-0.00436207	0.117106	-0.0206965	0.0805133	0.135509	0.0381893	0.0475991	-0.0199482		0.348432	0.09	0.348432	0.08
								14.5401	0.102722	-0.080429	0.069221	0.112931	0.00691317	-0.0291148	0.054697	-0.0171305	-0.0492258	14.5401	0.13047	-0.021937	0.0988757	-0.0357018	0.065857	0.119978	0.00749873	0.0315314	-0.0204025		2.1415	0.08	2.1415	0.09
								13.5664	0.102424	-0.0775535	0.0450592	0.149911	0.0161283	-0.0283995	0.0733578	-0.00590364	-0.0440369	13.5664	0.116372	-0.0398223	0.0940424	-0.0510277	0.0463866	0.104751	-0.017536	0.0362897	-0.0116392		1.22826	0.05	1.22826	0.08
								12.6579	0.10346	-0.0543584	0.0233614	0.162542	0.0407211	-0.0230704	0.108429	0.00256382	-0.0200721	12.6579	0.109826	-0.0611527	0.0997813	-0.0693066	0.00968185	0.0785535	-0.0208735	0.0548005	-0.00287343		4.14883	0.12	4.14883	0.09
								11.8102	0.0904246	0.00236001	0.0164939	0.138949	0.0646591	-0.0135424	0.128489	0.00478828	0.0117633	11.8102	0.0869005	-0.0545959	0.104757	-0.0743045	-0.00829766	0.0484407	-0.0129369	0.0868258	0.00905128		2.42629	0.08	2.42629	0.08
								11.0193	0.0667013	0.0810801	0.0234647	0.0951273	0.0804317	-0.00456594	0.134858	0.0145015	0.0511599	11.0193	0.0571378	-0.0164304	0.105943	-0.0657107	-0.0048412	0.0306182	-0.00348539	0.114672	0.0288959		2.91791	0.08	2.91791	0.09
								10.2814	0.0519455	0.145949	0.035623	0.0527181	0.0997645	0.015813	0.1104	0.0318554	0.0861587	10.2814	0.0301278	0.0268097	0.100331	-0.0569498	0.0181647	0.0313907	-0.00524086	0.111616	0.045094		3.46575	0.06	3.46575	0.08
								9.59289	0.0438354	0.175798	0.0579801	0.0334102	0.118151	0.0422443	0.0901338	0.0413005	0.0931797	9.59289	0.0207682	0.0530259	0.0902415	-0.0498064	0.0273101	0.0456521	-0.00694184	0.0860208	0.0532774		0.469879	0.05	0.469879	0.05
								8.95048	0.0428075	0.17684	0.0917512	0.0525118	0.116781	0.0600358	0.087678	0.031638	0.0768711	8.95048	0.0257697	0.0513655	0.0866095	-0.039397	0.0302687	0.0629815	0.000181247	0.0571443	0.0607386		0.843766	0.05	0.843766	0.11
								8.35109	0.0467065	0.155449	0.110075	0.100275	0.0894392	0.0685024	0.0946215	0.00626393	0.0600289	8.35109	0.0431714	0.0125889	0.083513	-0.0295785	0.0220707	0.0778925	0.000342107	0.0348343	0.066129
								7.79184	0.0608755	0.107514	0.0947027	0.14652	0.0215383	0.0646727	0.0873493	-0.021468	0.0482912	7.79184	0.0589533	-0.0718763	0.0580802	-0.0333512	0.00619081	0.0857115	-0.00229781	0.018084	0.0596915
								7.27005	0.0815081	0.0338306	0.0605182	0.165909	-0.0534589	0.0573342	0.0567195	-0.0405006	0.027861	7.27005	0.0601587	-0.15595	0.0029313	-0.0534952	0.00145921	0.0801854	-0.0101521	0.00582114	0.0307667
								6.78319	0.0858664	-0.0478943	0.0298905	0.163247	-0.104516	0.0468068	0.0209378	-0.0446892	-0.00429896	6.78319	0.0496519	-0.198964	-0.0535569	-0.0763804	-0.0295748	0.0623442	-0.0125336	-0.00777197	-0.0137436
								6.32894	0.0645445	-0.120505	0.00639696	0.154412	-0.141957	0.0243387	-0.000490532	-0.0343995	-0.035903	6.32894	0.0463936	-0.221487	-0.0811987	-0.0902525	-0.0453745	0.0404584	-0.0177753	-0.0276261	-0.0511504
								5.90511	0.0321007	-0.170188	-0.00882627	0.147931	-0.16929	0.0148608	-0.0145224	-0.0144539	-0.0579037	5.90511	0.0629408	-0.237754	-0.0860091	-0.10943	-0.0604377	0.0269631	-0.013826	-0.0478848	-0.0761659
								5.50967	0.0100146	-0.197038	-0.0143419	0.143044	-0.175713	0.0245969	-0.0247445	0.020728	-0.0609435	5.50967	0.094122	-0.239298	-0.089489	-0.0908354	-0.0571508	0.0308417	0.00422096	-0.0597442	-0.0924158
								5.1407	0.0131152	-0.209845	-0.0136461	0.129726	-0.159016	0.0299412	-0.0263116	0.0818752	-0.0438043	5.1407	0.115403	-0.228955	-0.098761	-0.136529	-0.0387367	0.0368668	0.01639	-0.0614429	-0.0974771
								4.79644	0.0427615	-0.206922	-0.0152776	0.111131	-0.142307	0.0256899	-0.0229476	0.159882	-0.0238529	4.79644	0.129353	-0.216615	-0.101559	-0.135536	-0.0280661	0.0356994	0.0179846	-0.0626745	-0.0984501
								4.47524	0.0704844	-0.201003	-0.0172294	0.109189	-0.126858	0.0175221	-0.0105981	0.207818	-0.00948035	4.47524	0.13984	-0.209746	-0.0831343	-0.122904	-0.0277826	0.0387155	0.0078171	-0.0593961	-0.096206
								4.17555	0.0630998	-0.203566	0.00180812	0.108437	-0.112256	0.0194772	0.00331365	0.202447	0.00253449	4.17555	0.133241	-0.211244	-0.0459959	-0.107165	-0.0233095	0.0387713	0.0030257	-0.0385907	-0.0791793
								3.89592	0.0199895	-0.205935	0.0387327	0.0977413	-0.0942944	0.0373909	0.0212701	0.163903	0.00105058	3.89592	0.115142	-0.208383	-0.0198536	-0.0987211	-0.00275679	0.0288998	0.0123388	-0.0110751	-0.0485985
								3.63502	-0.0381925	-0.19102	0.0534995	0.0712145	-0.076453	0.0606315	0.041916	0.11976	-0.00293413	3.63502	0.086558	-0.184653	-0.0129893	-0.144889	0.0149406	0.0275323	0.0136954	-0.000313949	-0.0209058
								3.3916	-0.0872469	-0.154524	0.0326141	0.0446381	-0.0656603	0.0751535	0.0547961	0.0723662	-0.00624865	3.3916	0.0511675	-0.152644	-0.00644866	-0.146622	0.0254589	0.0141936	0.0121086	0.0053171	-0.0115845
								3.16447	-0.135208	-0.0954764	-0.0096391	0.031912	-0.0573168	0.0801532	0.0613449	0.0247203	-0.0203122	3.16447	0.0390239	-0.122432	0.00191397	-0.12487	0.0267277	-6.73126e-05	0.00251985	0.0150276	-0.0229769
								2.95256	-0.131633	-0.0550901	-0.0615862	0.039749	-0.0730385	0.0713876	0.0630276	-0.0160119	-0.0446735	2.95256	0.0762114	-0.0946322	-0.00529702	-0.0909235	0.0241321	0.00407883	-0.00191782	0.0236354	-0.0350148
								2.75483	-0.0878413	-0.0718594	-0.100327	0.0505528	-0.0523883	0.0457967	0.0568237	-0.0553995	-0.0606821	2.75483	0.132542	-0.0860076	-0.0322758	-0.0633501	0.0235799	0.0453635	0.0237808	0.0264798	-0.0399743
								2.57035	-0.0205913	-0.115592	-0.114032	0.0716166	-0.0395068	0.0542311	0.0439309	-0.092827	-0.0617872	2.57035	0.169446	-0.094974	-0.05756	-0.0399311	0.0250672	0.106537	0.0576861	0.0112866	-0.0498004
								2.39822	0.0473799	-0.146101	-0.0967891	0.100265	-0.035025	0.0559611	0.037869	-0.10698	-0.0528736	2.39822	0.182006	-0.112576	-0.0605678	-0.0211604	0.0267442	0.140948	0.0728626	0.00653385	-0.0619311
								2.23762	0.0785925	-0.153853	-0.0525236	0.099595	-0.0280649	0.0157925	0.0466317	-0.0845227	-0.0424499	2.23762	0.195683	-0.14039	-0.0499535	-0.0172841	0.0467545	0.127951	0.0156475	0.0214974	-0.0593668
								2.08777	0.0847185	-0.139519	-0.00214675	0.0845661	-0.0129082	-0.0628943	0.0609116	-0.0493248	-0.0412038	2.08777	0.207424	-0.160392	-0.0442662	-0.0123941	0.044127	0.0986955	-0.0649185	0.0304584	-0.0279273
								1.94796	0.0872637	-0.116441	0.0341331	0.062428	0.00391242	-0.125616	0.0455205	-0.0380522	-0.0293122	1.94796	0.214116	-0.155878	-0.0357995	-0.0155585	0.0456985	0.0923435	-0.117304	-0.00147614	0.0266213
								1.81751	0.0888591	-0.0764011	0.0517978	0.0414155	0.0188424	-0.14839	0.0200552	-0.0383561	0.0146908	1.81751	0.190672	-0.122443	-0.0109587	-0.00874203	0.0501535	0.112775	-0.127088	-0.0208195	0.0651259
								1.6958	0.0803547	-0.0242525	0.0632335	0.0325985	0.0252911	-0.128816	0.0350515	-0.0208352	0.0504703	1.6958	0.134665	-0.0685059	0.0141537	0.00705583	0.0499868	0.138773	-0.108532	-0.00272523	0.0401343
								1.58224	0.071875	0.0186386	0.0736814	0.0456267	0.0196414	-0.0696425	0.0692039	-0.0041656	0.0691105	1.58224	0.102089	-0.0263785	0.0243818	0.027598	0.0530883	0.160912	-0.0689776	0.041899	0.0497685
								1.47628	0.0732497	0.0341964	0.0615252	0.0681694	0.0156669	-0.00366897	0.104153	-0.00913996	0.0694857	1.47628	0.0912814	-0.0155906	0.0166366	0.0399872	0.0529652	0.179014	-0.0387582	0.110013	0.0872946
								1.37742	0.072908	0.0451458	0.0525161	0.0793516	0.0149871	0.00442026	0.119741	-0.01452	0.0517436	1.37742	0.0840853	0.00459496	-0.00223276	0.0442044	0.0572123	0.182811	-0.0543266	0.151231	0.0943275
								1.28518	0.0702181	0.0705633	0.0415087	0.0916569	0.0165133	-0.0310848	0.125191	-0.00588524	0.0158003	1.28518	0.0707854	0.0626898	-0.0171208	0.053036	0.0616231	0.178816	-0.0949004	0.158965	0.0703814
								1.19911	0.0654689	0.0872117	0.033214	0.0915836	0.0217447	-0.0620056	0.129346	0.003453	-0.00352173	1.19911	0.0576449	0.109559	-0.0299035	0.0591843	0.0585991	0.176216	-0.113264	0.156375	0.0419048
								1.11881	0.0700804	0.0724181	0.0272792	0.100502	0.0233754	-0.0687508	0.127573	-0.0186113	0.00512486	1.11881	0.0647787	0.091054	-0.0302824	0.0577577	0.0625003	0.175033	-0.114305	0.151191	0.0198385
								1.04389	0.0735247	0.0358976	0.052486	0.128373	0.0339724	-0.0520426	0.116999	-0.0446121	-0.00841586	1.04389	0.0837702	0.00851373	0.00144207	0.0638185	0.0512518	0.168439	-0.0990072	0.141468	0.00110344
								0.973981	0.0823826	0.00825029	0.0651132	0.119065	0.0209404	-0.0220842	0.0675613	-0.0310496	-0.0457747	0.973981	0.100769	-0.0749585	0.0417215	0.0720179	0.0423878	0.167119	-0.0733992	0.0948354	-0.0121097
								0.908756	0.097341	0.00683274	0.0583823	0.128009	0.00773005	-0.02088	0.0612686	-0.00831289	-0.0592992	0.908756	0.103117	-0.0999757	0.0421944	0.0959692	0.025289	0.161198	-0.0560691	0.0888634	-0.000208359

## Sheet: Figure 3
Fig. 3a	2-4 Hz			20-30 Hz			Fig. 3b	2-4 Hz			20-30 Hz			Fig. 3c	2-4 Hz			20-30 Hz			Fig. 3d	2-4 Hz			20-30 Hz
	open	closed move	closed stop	open	closed move	closed stop		open	closed move	closed stop	open	closed move	closed stop		open	closed move	closed stop	open	closed move	closed stop		open	closed move	closed stop	open	closed move	closed stop
	-0.074125	0.0273841	-0.0161562	-0.00733729	0.0249294	-0.111235		-0.00354488	0.0897831	-0.122676	0.220639	0.122348	-0.275126		0.114676	0.156139	-0.127208	0.0960197	-0.0370311	0.00263729		0.740379	-0.0523952	-0.132329	0.500131	0.0274158	-0.119721
	-0.0753513	0.138307	-0.105609	0.313717	0.0868606	-0.17803		0.0211054	-0.0100368	-0.0342456	0.0562007	-0.027777	-0.0868635		-0.0492125	0.027436	-0.181903	-0.00675085	0.0043327	-0.0303947		0.275312	-0.0115931	-0.234721	0.46249	-0.0332842	-0.340603
	-0.166034	0.490427	-0.143696	0.603668	0.369843	-0.228332		0.185144	-0.113704	-0.0668482	0.191873	0.0388292	-0.308791		0.154686	-0.0390071	-0.0767515	0.133853	-0.0166628	-0.0623284		0.21832	-0.0599928	-0.126686	0.0964533	0.00518511	-0.247009
	-0.187133	0.267704	0.180858	0.0957411	0.285485	-0.0589256		-0.0988596	0.0740922	-0.0912848	0.150915	0.138731	-0.431272		0.0910648	-0.0268728	-0.260283	-0.0310206	0.0399387	-0.0819896		0.111743	-0.0247225	-0.0632861	0.096769	-0.0151723	-0.0816745
	0.159096	-0.0634199	-0.132802	0.144062	0.0223972	-0.1953		-0.0226847	0.139151	-0.0889228	0.0492167	0.209402	-0.0984969		0.030234	0.182046	-0.0477831	0.030234	0.182046	-0.0477831		-0.0633762	-0.00365632	0.0927211	0.230286	-0.00752749	-0.220942
	-0.307038	-0.497276	0.140983	0.462036	0.391467	-0.154525		-0.0212119	0.255049	-0.213418	0.119084	0.116575	-0.0852281		-0.544608	0.00574109	0.230283	0.0133933	0.0851958	-0.165474		-0.130379	0.0373327	-0.0258815	-0.346946	0.0260391	0.0147762
	-0.1346	0.0788695	-0.258449	0.0516862	0.0397325	-0.12486		0.334167	0.344305	-0.123368	0.495781	0.86941	-0.242135		-0.0376921	0.132956	-0.0806571	0.179593	0.0914752	-0.225536		-0.0364917	-0.135581	0.146431	-0.0122451	-0.0945565	0.100099
	-0.211944	-0.0993806	0.0664456	0.46567	0.164552	-0.120962		0.0192456	0.0259556	-0.141191	0.0932594	0.00557783	-0.134908		-0.423782	0.187876	0.358535	0.212505	0.124753	0.549784		-0.223126	0.121295	-0.143765	0.0715703	0.125371	-0.195005
	0.0673733	-0.0280945	0.0078909	0.59822	0.401096	-0.28678		-0.315493	-0.439341	0.234939	0.514891	0.378185	-0.226144		-0.0552328	0.120188	0.231758	0.341327	0.105776	-0.0737971		0.0455876	-0.0333056	-0.0383084	0.0270587	0.114483	-0.279151
	-0.213037	-0.337817	0.367142	0.199012	0.140424	-0.205268		0.368265	0.292574	-0.203316	1.07291	0.256785	-0.262557		-0.0217701	-0.11959	0.247986	0.0814162	0.101006	-0.0419348		-0.424007	0.0568544	0.0672599	-0.0375029	-0.0125428	0.016863
								-0.00555564	0.0618933	-0.0457533	0.172249	0.195614	-0.237188		-0.202316	-0.0249089	0.0539846	-0.0960227	0.0183629	-0.00836946
															-0.178032	-0.0226141	0.0580197	-0.0951791	-0.0980632	0.120086
															-0.230661	0.177655	-0.225323	0.340207	0.133179	-0.248133
															-0.017881	0.0250519	-0.00629995	0.0182171	0.14537	0.120997
															-0.100556	-0.00112537	0.0247055	-0.167549	0.01995	0.0280079

## Sheet: Figure 4
Fig. 4b	open		move in closed arm		Fig. 4c	2-4 Hz			20-30 Hz			Fig. 4d	2-4 Hz			20-30 Hz
	naïve	vagotomy	naïve	vagotomy		open	closed move	closed stop	open	closed move	closed stop		open	closed move	closed stop	open	closed move	closed stop
	25.6111	29.7778	44.3889	60.5556		-0.0647889	0.000165218	0.195732	0.00474773	0.0163479	-0.101662		0.0685971	-0.0181866	-0.102348	0.0540806	-0.0167883	-0.0667817
	35.2778	18.8333	43.5	76.9444		-0.0278596	0.0193657	-0.224866	-0.0106147	0.00696659	-0.0768893		-0.0924286	0.0363374	-0.246984	0.00558504	0.00696538	-0.147635
	11.6111	34.6111	32.2778	61.8333		0.0709053	-0.0325903	-0.12013	0.0182856	-0.00552387	-0.0807917		-0.0248537	0.0167132	-0.0451782	0.0583104	-0.0165175	-0.277353
	4.72222	10.1667	29.2778	76.1111		-0.00944415	0.0367983	-0.0994099	0.0498926	0.0391274	-0.13452		-0.0557789	0.0523159	-0.121221	-0.00334539	0.0400613	-0.111642
	17.4444	55.5556	54.1111	42.5		0.0429713	-0.0497717	-0.132767	0.0348714	-0.0415675	-0.0836782		0.0357823	-0.0539858	0.162189	0.0300625	-0.0386534	-0.0113516
	8.27778	23.8889	49.1111	72.2778		0.15048	-0.041679	-0.146672	0.0989439	-0.0373579	0.0905145		0.138936	-0.040213	-0.103587	0.111714	-0.0373214	0.010871
	13	15	26.1111	33.8333		0.2164	0.172241	-0.149324	0.452787	0.100623	-0.175328		0.056908	0.173799	-0.107035	0.196276	0.0244034	-0.0654782
	27.7222	10	32.6111	81.3333		0.351034	-0.0252024	-0.167187	0.304158	-0.0321254	-0.0507109		-0.182982	0.0417792	-0.179602	0.225459	-0.0241794	-0.0326625
	15.9444	12.9444	63.6111	42.5		0.0670019	-0.036031	0.0131161	0.290721	0.0216684	-0.104459		0.0107906	0.133729	-0.130322	-0.116797	0.000955155	0.372391
	14.5	43.1111	45.6667	32.7778		-0.00860294	0.16628	-0.20612	-0.111025	0.132814	0.172002		-0.00961126	0.0568394	-0.0586629	0.0833419	0.168703	-0.373356
	27.8333	15.3333	65.4444	70.3333		0.0242603	0.00436091	-0.0465114	-0.0780084	0.0416875	-0.124174		0.094544	-0.0356296	0.0742707	-0.0933606	0.0412941	-0.102058
	24.6111		47.7778
	17.8333		34.8889
	10.3889		47.2778
	11.7222		30.4444
	13.5556		24.2778
	14		39.6111
	19.2778		32

## Sheet: Figure 5
Fig. 5b	SI test1	SI test2	Fig. 5c	open		move in closed arm		Fig. 5d and 5e	open	closed move	closed stop	Fig. 5f and 5h	2-4 Hz			20-30 Hz			Fig. 5g and 5i	2-4 Hz			20-30 Hz
	0.76	1.09		susceptible	+VNS	susceptible	+VNS		0.44876	0.0597477	-0.516687		open	closed move	closed stop	open	closed move	closed stop		open	closed move	closed stop	open	closed move	closed stop
	0.66	1.2		12.8333	26	35.6667	46.2222		0.764213	-0.0384958	-0.374373		0.262859	-0.018935	-0.213447	0.0451778	0.0523615	-0.128947		0.133754	-0.00379313	-0.118298	0.16853	0.0580411	-0.252778
	0.9	1.6		18.1667	14.7778	63.6111	61.5		0.649614	-0.132911	-0.420833		0.12589	0.0498663	-0.206724	0.193752	0.0496113	-0.247738		-0.0135065	0.0567179	-0.138615	0.204091	0.0490632	-0.252826
	0.3	1.44		24.2222	11.7778	65.1111	71.1111		0.187176	-0.000430444	-0.289304		0.188993	0.03439	-0.271476	0.198893	0.00838625	-0.170826		0.248951	0.0346866	-0.314631	0.448284	0.00837765	-0.339471
	0.33	1.16		22.3889	25.6111	62.9444	51.2222		0.174028	0.0532406	-0.153241		0.241868	-0.0800289	-0.0910129	0.27312	-0.0725112	-0.141736		0.226773	-0.0853795	-0.0630426	0.514989	-0.115516	-0.311533
	0.45	1.38		14.6667	20.0392	72.5556	65.1626		0.39831	0.363095	-0.100681		0.0554949	0.00492813	-0.0967449	0.143653	-0.0283442	-0.0694466		-0.0175443	0.011655	-0.0275969	0.287241	-0.0452037	-0.189378
	0.59	5.89		12	20.3889	34.6667	66.9444		0.532497	0.310754	-0.0600877		0.0810762	-0.00424399	-0.104968	0.208644	-0.0460956	-0.0898159		-0.045078	0.138863	-0.018776	0.692683	0.479712	-0.136863
	0.78	0.81		25.9444	20.3333	70.4444	42.4444						0.204648	0.0116564	-0.0443342	0.636531	0.312775	-0.105371		0.227918	0.266241	-0.131343	0.599318	0.464953	-0.248898
	0.81	2.05		21.1667	43.2222	71.5556	41.0556						-0.056696	-0.178775	0.0791037	0.606459	0.270614	-0.169111		-0.380637	0.178685	-0.0647699	0.435035	0.158913	-0.126411
	0.71	1.71		40.7778	24.6927	50.2222	37.4302						-0.432573	-0.0766097	0.0810421	0.132754	0.0773819	-0.0540808		-0.16691	-0.324298	0.0717087	1.01047	0.68454	-0.215865
	0.97			20.0556	13.1667	65.7778	34.1111						0.589285	0.12031	-0.0787705	0.718316	0.149754	-0.0964437		-0.166016	-0.146823	0.0269909	0.222876	0.759566	-0.120354
	0.21			15.3889	14.2222	76.3889	46.6667						-0.22309	-0.492416	0.0805182	0.520908	0.200947	-0.274961
	0.9			16.0556	28.4444	80.7222	48.1111
	0.7			19.1667	34.5	80.1667	44.2222
	0.38			12.7222	6.77778	86.8889	13.2222
	0.71			3.5	6.44444	61.3333	27.2778
	0.44			5.55556	5.38889	50.2778	33.7222
	0.27			8.72222	7.83333	46.2222	13.3333
				5.83333	2.22222	56.0556	12.8333
				43.6667		36.7222
				13.0556		38.3333

## Sheet: SFigure 1
SFig. 1b	naïve		resilient		susceptible		SFig. 1c	naïve		resilient		susceptible
	pre	post	pre	post	pre	post		pre	post	pre	post	pre	post
	12.9278	4.8803	9.6749	17.7975	2.0044	3.3349		106.545	84.7041	80.7217	101.021	65.5296	92.9856
	14.5135	9.1341	5.9312	4.4676	3.1282	2.078		172.322	155.228	27.5681	36.0357	75.1006	130.235
	5.6689	7.3463	5.88	10.3633	2.8743	2.8947		76.8934	76.3036	99.0904	128.763	49.2065	58.5362
	9.0826	13.3191	19.5112	10.513	2.7105	1.1308		169.141	141.188	231.514	234.869	42.5897	51.4048
	15.65	9.3498	15.6934	17.2995	4.4494	5.85		130.109	108.143	202.972	136.627	171.982	113.664
	9.2956	6.2847	6.0683	2.0592	6.4535	0.0994		162.425	116.174	134.625	80.89	70.756	14.7591
	6.3244	5.6548	4.3889	11.013	1.5401	0.3238		171.242	170.25	58.5701	206.72	38.0084	23.3387
	8.3964	4.7143	6.1396	10.4157	3.3098	3.6701		117.749	120.75	129.82	154.642	90.6927	45.2054
	5.5596	11.2242	7.34	9.5126	0.0106	3.1735		146.565	174.256	69.09	76.8785	21.6225	101.159
			5.0297	2.6511	0.0068	4.166				245.217	181.045	14.9552	111.169
			3.4137	2.3975	0.788	4.6881				225.786	247.39	22.5025	118.02
			5.2432	6.8049	3.0599	7.0356				210.426	264.177	93.7992	62.8857

## Sheet: SFigure 2
SFig. 2a	sus	res	SFig. 2b	spike rate			SFig. 2c	open			move in closed
	0.72	1.79		naïve	strongly resilient	strongly susceptible		naïve	resilient	susceptible	naïve	resilient	susceptible
	0.48	1.36		12.9278	9.6749	2.7105		25.6111	21.0556	12	44.3889	65.7222	34.6667
	0.94	1.85		14.5135	5.88	1.5401		35.2778	37.6667	40.7778	43.5	56.0556	50.2222
	0.7	1.21		5.6689	7.34	0.0106		11.6111	13.9444	20.0556	32.2778	41.2778	65.7778
	0.48	1.12		9.0826	5.0297	0.788		4.72222	10.8333	15.3889	29.2778	23.1111	76.3889
	0.25	1.29		15.65	3.4137	3.0599		17.4444	17.3889	19.1667	54.1111	67.7778	80.1667
	0.6	1.03		9.2956	5.2432			8.27778	6.11111	12.7222	49.1111	29.9444	86.8889
	0.89	4.78		6.3244				13	6.88889	3.5	26.1111	32.8333	61.3333
	0.4	1.61		8.3964				27.7222	21.3333	8.72222	32.6111	34.5	46.2222
	0	1.21		5.5596				15.9444		43.6667	63.6111		36.7222
	0	1.27						14.5		13.0556	45.6667		38.3333
	0.5	1.17						27.8333			65.4444
	0	1.65						24.6111			47.7778
	0	1.57						17.8333			34.8889
	0.1	1.48						10.3889			47.2778
	0.7	1.94						11.7222			30.4444
	0.38							13.5556			24.2778
	0.71							14			39.6111
	0.44							19.2778			32
	0.27

## Sheet: SFigure 3
SFig. 3a	VN spike	open	closed move	closed stop	PFC	2-4 Hz			20-30 Hz			AMY	2-4 Hz			20-30 Hz			SFig. 3b	VN spike	open	closed move	closed stop	PFC	2-4 Hz			20-30 Hz
		0.493928	-0.0996134	-0.289081		open	closed move	closed stop	open	closed move	closed stop		open	closed move	closed stop	open	closed move	closed stop			0.246553	0.254331	-0.155819		open	closed move	closed stop	open	closed move	closed stop
		0.162733	-0.0650168	-0.392204		-0.074125	0.0273841	-0.0161562	-0.00733729	0.0249294	-0.111235		0.0211054	-0.0100368	-0.0342456	0.0562007	-0.027777	-0.0868635			-0.00757202	0.0454654	-0.217953		0.114676	0.156139	-0.127208	0.0960197	-0.0370311	0.00263729
		0.0792278	0.054505	-0.343502		-0.0753513	0.138307	-0.105609	0.313717	0.0868606	-0.17803		0.0192456	0.0259556	-0.141191	0.0932594	0.00557783	-0.134908			0.0874196	0.0995282	-0.117648		0.0910648	-0.0268728	-0.260283	-0.0310206	0.0399387	-0.0819896
		1.02102	0.233223	-0.206256		-0.166034	0.490427	-0.143696	0.603668	0.369843	-0.228332		-0.315493	-0.439341	0.234939	0.514891	0.378185	-0.226144			0.132008	-0.0867431	-0.131493		0.030234	0.182046	-0.0477831	0.030234	0.182046	-0.0477831
		0.838632	0.0268729	-0.109704		-0.1346	0.0788695	-0.258449	0.0516862	0.0397325	-0.12486		0.368265	0.292574	-0.203316	1.07291	0.256785	-0.262557			0.0109238	-0.213318	0.0191828		-0.544608	0.00574109	0.230283	0.0133933	0.0851958	-0.165474
		0.299026	0.0616335	-0.191519		-0.211944	-0.0993806	0.0664456	0.46567	0.164552	-0.120962		-0.00555564	0.0618933	-0.0457533	0.172249	0.195614	-0.237188							-0.423782	0.187876	0.358535	0.212505	0.124753	0.549784
						0.0673733	-0.0280945	0.0078909	0.59822	0.401096	-0.28678														-0.0552328	0.120188	0.231758	0.341327	0.105776	-0.0737971
						-0.213037	-0.337817	0.367142	0.199012	0.140424	-0.205268														-0.0217701	-0.11959	0.247986	0.0814162	0.101006	-0.0419348
																									-0.178032	-0.0226141	0.0580197	-0.0951791	-0.0980632	0.120086
																									-0.017881	0.0250519	-0.00629995	0.0182171	0.14537	0.120997
																									-0.100556	-0.00112537	0.0247055	-0.167549	0.01995	0.0280079
